# Supplementary material for: An integrated in silico-in vitro approach for identifying therapeutic targets against osteoarthritis
Source: BMC Biol. 2022 Nov 9;20:253. doi: 10.1186/s12915-022-01451-8 (PMC9648005; doi:10.1186/s12915-022-01451-8)
Supplement: Supplementary file 9 — Additional file 9: Data S4. In silico screening predictions of combinatorial treatments. (Microsoft Excel Worksheet). This file reports the results of a screening of combinatorial perturbations. More particularly, it reports all conditions that lead to a transition towards a healthy chondrocyte (SOX9+) when starting from a hypertrophic-like chondrocyte (Runx2+). The first sheet reports conditions leading to such transition 100% of the time, between 99 and 90% of the time for the next sheet and so on. The TFs sheet references all the transcription factors of the model that could be retrieved in the result and that are less convenient to target experimentally (to define exclusion criteria for the experimental validation). The ‘Summary’ sheet, reports a list of conditions that might be interesting to test. It excludes conditions involving TFs. [file 12915_2022_1451_MOESM9_ESM.xlsx]

## Sheet: README
This file reports the results of a screening of combinatorial perturbations (2 nodes perturbed). More particularly, it reports all conditions that lead to a transition towards a healthy chondrocyte (SOX9+) when starting from a hypertrophic-like chondrocyte (Runx2+). The first sheet reports conditions leading to such transition 100% of the time, between 99 and 90% of the time for the next sheet an…

## Sheet: Summary
Conditions predicted to decrease hypertophy (excluding TFs)
Transition rate	perturbation	Names
1	down-up	WNT - PPR
	down-up	WNT - PKA
	down-up	DSH - PKA
	up-down	PPR - ERK1/2
	up-down	PPR - FGFR1
	up-up	PPR - HDAC4
	up-down	PPR - BMP
	up-up	PPR - p38
	up-down	PPR - p38
	up-up	PPR - DC
	up-up	PPR - PP2A
	up-down	PPR - AKT
	up-down	PPR - PI3K
	up-down	PPR - RAS
	up-up	PPR - GREM1		Conditions seleced for experimental validation are highlighted in bold and green
	up-up	PPR - FRZB
	up-up	PPR - DKK1
	up-down	PPR - ALK1
	up-down	PPR - Rinflam
	up-down	PPR - TAK1
	up-up	PPR - IKBA
	up-down	PKA - ERK1/2
	up-down	PKA - FGFR1
	up-up	PKA - HDAC4
	up-down	PKA - BMP
	up-up	PKA - p38
	up-down	PKA - p38
	up-up	PKA - DC
	up-up	PKA - PP2A
	up-down	PKA - PI3K
	up-down	PKA - RAS
	up-up	PKA - IGF-IR
	up-up	PKA - FRZB
	up-up	PKA - DKK1
	up-down	PKA - Frizzled-LRP5/6
	up-down	PKA - ALK1
	up-down	PKA - Rinflam
	up-down	PKA - TAK1
	up-up	PKA - IKBA
99-90%	down-up	DSH - PPR
	down-up	IHH - PKA
	up-up	PPR - IGF-IR
	up-down	PPR - Frizzled-LRP5/6
	up-up	PPR - SOCS
	up-down	PKA - AKT
	up-up	PKA - GREM1
	up-up	PKA - SOCS
	down-up	ALK1 - ALK5
89-80%	down-up	ERK1/2 - ALK5
	down-up	DSH - ALK5
	down-up	IHH - PPR
	down-up	IHH - ALK5
	up-down	PTHrP - FGFR1
	up-up	PTHrP - p38
	up-down	PTHrP - p38
	up-down	PTHrP - AKT
	up-down	PTHrP - PI3K
	up-down	PTHrP - RAS
	up-down	PTHrP - Rinflam
	up-down	PTHrP - TAK1
	up-up	PTHrP - IKBA
	up-up	PTHrP - SOCS
	up-down	PPR - Cytokines
	up-down	PKA - Cytokines
	down-up	ERK1/2 - ALK5
	up-up	DC - ALK5
	down-up	PI3K - ALK5
	down-up	RAS - ALK5
	down-up	Frizzled-LRP5/6 - ALK5
79-70%	down-up	WNT - PTHrP
	down-up	DSH - IGFI
	down-up	DSH - PTHrP
	up-up	IGFI - HDAC4
	up-down	IGFI - BMP
	up-up	IGFI - DC
	up-up	IGFI - FRZB
	up-down	IGFI - ALK1
	up-down	PTHrP - ERK1/2
	up-up	PTHrP - HDAC4
	up-up	PTHrP - DC
	up-up	PTHrP - PP2A
	up-up	PTHrP - FRZB
	up-up	PTHrP - DKK1
	up-down	PTHrP - Frizzled-LRP5/6
	up-down	PPR - FGF
	up-up	PPR - ALK5
	up-down	PKA - FGF
	up-up	PKA - ALK5
	up-up	HDAC4 - ALK5
	down-up	BMP - ALK5
	up-up	PP2A - ALK5
	down-up	AKT - ALK5
	up-up	GREM1 - ALK5
	up-up	FRZB - ALK5
	up-up	DKK1 - ALK5
	up-down	ALK5 - Rinflam
	up-up	ALK5 - IKBA
	up-up	ALK5 - SOCS

## Sheet: 100% transition
Combinations triggering a switch from 'Hypetrophic ' to 'Healthy' in 100% of the cases:
Node 1	Node 2	init_attractor	initvalue_1	initvalue_2	Perturb code	perturbation	Names			Perturbation code table (Node1- Node2)
1	12	Runx2	1	0	3	down-up	WNT - PPR			1	2	3	4
1	14	Runx2	1	0.00229291	3	down-up	WNT - PKA			down-down	up-up	down-up	up-down
1	26	Runx2	1	0	3	down-up	WNT - SMAD3
2	14	Runx2	0.7	0.00229291	3	down-up	DSH - PKA
4	12	Runx2	1	0	3	down-up	R-Smad - PPR
4	14	Runx2	1	0.00229291	3	down-up	R-Smad - PKA			Legend:	contains SMAD3
4	26	Runx2	1	0	3	down-up	R-Smad - SMAD3				contains a transcription factor (less easy to target)
5	26	Runx2	1	0	2	up-up	IHH - SMAD3				is perturbation different from initial state? :
5	26	Runx2	1	0	3	down-up	IHH - SMAD3
5	32	Runx2	1	1	4	up-down	IHH - DLX5
7	14	Runx2	1	0.00229291	3	down-up	B-CAT - PKA
8	26	Runx2	1	0	2	up-up	Lef/Tcf - SMAD3
9	12	Runx2	1	0	3	down-up	Runx2 - PPR
9	26	Runx2	1	0	3	down-up	Runx2 - SMAD3
12	15	Runx2	0	1	4	up-down	PPR - MEF2C
12	18	Runx2	0	0.526032	2	up-up	PPR - STAT1
12	19	Runx2	0	0.75	4	up-down	PPR - Smadcomplex
12	22	Runx2	0	1	4	up-down	PPR - ERK1/2
12	27	Runx2	0	0.625	4	up-down	PPR - FGFR1
12	29	Runx2	0	1	4	up-down	PPR - NFKB
12	30	Runx2	0	0	2	up-up	PPR - HDAC4
12	32	Runx2	0	1	4	up-down	PPR - DLX5
12	33	Runx2	0	1	4	up-down	PPR - BMP
12	34	Runx2	0	0.470048	2	up-up	PPR - p38
12	34	Runx2	0	0.470048	4	up-down	PPR - p38
12	36	Runx2	0	0	2	up-up	PPR - DC
12	37	Runx2	0	0	2	up-up	PPR - PP2A
12	38	Runx2	0	0.832816	4	up-down	PPR - AKT
12	39	Runx2	0	0.832816	4	up-down	PPR - PI3K
12	40	Runx2	0	1	4	up-down	PPR - ETS1
12	41	Runx2	0	0.875	4	up-down	PPR - RAS
12	43	Runx2	0	0	2	up-up	PPR - MSX2
12	47	Runx2	0	0	2	up-up	PPR - GREM1
12	48	Runx2	0	0	2	up-up	PPR - FRZB
12	49	Runx2	0	0	2	up-up	PPR - DKK1
12	52	Runx2	0	1	4	up-down	PPR - ALK1
12	54	Runx2	0	0.998448	4	up-down	PPR - Rinflam
12	55	Runx2	0	0.763424	4	up-down	PPR - TAK1
12	58	Runx2	0	0.236576	2	up-up	PPR - IKBA
12	60	Runx2	0	0	2	up-up	PPR - FOXO1
13	26	Runx2	1	0	2	up-up	Col-X - SMAD3
14	15	Runx2	0.00229291	1	4	up-down	PKA - MEF2C
14	19	Runx2	0.00229291	0.75	4	up-down	PKA - Smadcomplex
14	22	Runx2	0.00229291	1	4	up-down	PKA - ERK1/2
14	27	Runx2	0.00229291	0.625	4	up-down	PKA - FGFR1
14	29	Runx2	0.00229291	1	4	up-down	PKA - NFKB
14	30	Runx2	0.00229291	0	2	up-up	PKA - HDAC4
14	31	Runx2	0.00229291	0.214637	2	up-up	PKA - CCND1
14	32	Runx2	0.00229291	1	4	up-down	PKA - DLX5
14	33	Runx2	0.00229291	1	4	up-down	PKA - BMP
14	34	Runx2	0.00229291	0.470048	2	up-up	PKA - p38
14	34	Runx2	0.00229291	0.470048	4	up-down	PKA - p38
14	36	Runx2	0.00229291	0	2	up-up	PKA - DC
14	37	Runx2	0.00229291	0	2	up-up	PKA - PP2A
14	39	Runx2	0.00229291	0.832816	4	up-down	PKA - PI3K
14	40	Runx2	0.00229291	1	4	up-down	PKA - ETS1
14	41	Runx2	0.00229291	0.875	4	up-down	PKA - RAS
14	42	Runx2	0.00229291	0.00155513	2	up-up	PKA - IGF-IR
14	43	Runx2	0.00229291	0	2	up-up	PKA - MSX2
14	48	Runx2	0.00229291	0	2	up-up	PKA - FRZB
14	49	Runx2	0.00229291	0	2	up-up	PKA - DKK1
14	50	Runx2	0.00229291	1	4	up-down	PKA - Frizzled-LRP5/6
14	52	Runx2	0.00229291	1	4	up-down	PKA - ALK1
14	54	Runx2	0.00229291	0.998448	4	up-down	PKA - Rinflam
14	55	Runx2	0.00229291	0.763424	4	up-down	PKA - TAK1
14	58	Runx2	0.00229291	0.236576	2	up-up	PKA - IKBA
19	26	Runx2	0.75	0	2	up-up	Smadcomplex - SMAD3
20	26	Runx2	0	0	3	down-up	Col-II - SMAD3
24	26	Runx2	1	0	2	up-up	MMP13 - SMAD3
24	26	Runx2	1	0	3	down-up	MMP13 - SMAD3
26	29	Runx2	0	1	4	up-down	SMAD3 - NFKB
26	30	Runx2	0	0	4	up-down	SMAD3 - HDAC4
26	32	Runx2	0	1	4	up-down	SMAD3 - DLX5
26	33	Runx2	0	1	4	up-down	SMAD3 - BMP
26	35	Runx2	0	0.164891	2	up-up	SMAD3 - GSK
26	35	Runx2	0	0.164891	4	up-down	SMAD3 - GSK
26	37	Runx2	0	0	4	up-down	SMAD3 - PP2A
26	40	Runx2	0	1	4	up-down	SMAD3 - ETS1
26	45	Runx2	0	0.66896	2	up-up	SMAD3 - ATF4
26	47	Runx2	0	0	4	up-down	SMAD3 - GREM1
26	50	Runx2	0	1	4	up-down	SMAD3 - Frizzled-LRP5/6
26	52	Runx2	0	1	2	up-up	SMAD3 - ALK1
26	58	Runx2	0	0.236576	4	up-down	SMAD3 - IKBA
26	59	Runx2	0	0.00155177	4	up-down	SMAD3 - SOCS
26	60	Runx2	0	0	4	up-down	SMAD3 - FOXO1

## Sheet: 99-90%
Node 1	Node 2	init_attractor	initvalue_1	initvalue_2	Perturb code	perturbation	Names			Perturbation code table (Node1- Node2)
2	12	Runx2	0.7	0	3	down-up	DSH - PPR			1	2	3	4
2	26	Runx2	0.7	0	3	down-up	DSH - SMAD3			down-down	up-up	down-up	up-down
4	26	Runx2	1	0	2	up-up	R-Smad - SMAD3
5	14	Runx2	1	0.00229291	3	down-up	IHH - PKA
5	43	Runx2	1	0	2	up-up	IHH - MSX2
6	26	Runx2	0.666667	0	3	down-up	Gli2 - SMAD3
7	12	Runx2	1	0	3	down-up	B-CAT - PPR
7	26	Runx2	1	0	3	down-up	B-CAT - SMAD3
8	26	Runx2	1	0	3	down-up	Lef/Tcf - SMAD3
9	14	Runx2	1	0.00229291	3	down-up	Runx2 - PKA
12	26	Runx2	0	0	2	up-up	PPR - SMAD3
12	31	Runx2	0	0.214637	2	up-up	PPR - CCND1
12	42	Runx2	0	0.00155513	2	up-up	PPR - IGF-IR
12	44	Runx2	0	1	4	up-down	PPR - EF-1
12	50	Runx2	0	1	4	up-down	PPR - Frizzled-LRP5/6
12	56	Runx2	0	0.763424	4	up-down	PPR - JNK
12	59	Runx2	0	0.00155177	2	up-up	PPR - SOCS
13	26	Runx2	1	0	3	down-up	Col-X - SMAD3
14	26	Runx2	0.00229291	0	2	up-up	PKA - SMAD3
14	38	Runx2	0.00229291	0.832816	4	up-down	PKA - AKT
14	44	Runx2	0.00229291	1	4	up-down	PKA - EF-1
14	47	Runx2	0.00229291	0	2	up-up	PKA - GREM1
14	56	Runx2	0.00229291	0.763424	4	up-down	PKA - JNK
14	59	Runx2	0.00229291	0.00155177	2	up-up	PKA - SOCS
14	60	Runx2	0.00229291	0	2	up-up	PKA - FOXO1
15	26	Runx2	1	0	3	down-up	MEF2C - SMAD3
17	26	Runx2	0	0	3	down-up	FGFR3 - SMAD3
18	26	Runx2	0.526032	0	3	down-up	STAT1 - SMAD3
19	26	Runx2	0.75	0	3	down-up	Smadcomplex - SMAD3
20	26	Runx2	0	0	2	up-up	Col-II - SMAD3
22	26	Runx2	1	0	3	down-up	ERK1/2 - SMAD3
25	26	Runx2	0.872728	0	2	up-up	Smad7 - SMAD3
25	26	Runx2	0.872728	0	3	down-up	Smad7 - SMAD3
26	27	Runx2	0	0.625	4	up-down	SMAD3 - FGFR1
26	28	Runx2	0	0.312686	2	up-up	SMAD3 - ATF2
26	28	Runx2	0	0.312686	4	up-down	SMAD3 - ATF2
26	30	Runx2	0	0	2	up-up	SMAD3 - HDAC4
26	31	Runx2	0	0.214637	2	up-up	SMAD3 - CCND1
26	31	Runx2	0	0.214637	4	up-down	SMAD3 - CCND1
26	32	Runx2	0	1	2	up-up	SMAD3 - DLX5
26	33	Runx2	0	1	2	up-up	SMAD3 - BMP
26	34	Runx2	0	0.470048	2	up-up	SMAD3 - p38
26	36	Runx2	0	0	2	up-up	SMAD3 - DC
26	37	Runx2	0	0	2	up-up	SMAD3 - PP2A
26	38	Runx2	0	0.832816	4	up-down	SMAD3 - AKT
26	39	Runx2	0	0.832816	2	up-up	SMAD3 - PI3K
26	39	Runx2	0	0.832816	4	up-down	SMAD3 - PI3K
26	41	Runx2	0	0.875	2	up-up	SMAD3 - RAS
26	41	Runx2	0	0.875	4	up-down	SMAD3 - RAS
26	42	Runx2	0	0.00155513	4	up-down	SMAD3 - IGF-IR
26	43	Runx2	0	0	2	up-up	SMAD3 - MSX2
26	43	Runx2	0	0	4	up-down	SMAD3 - MSX2
26	44	Runx2	0	1	2	up-up	SMAD3 - EF-1
26	44	Runx2	0	1	4	up-down	SMAD3 - EF-1
26	45	Runx2	0	0.66896	4	up-down	SMAD3 - ATF4
26	46	Runx2	0	1	2	up-up	SMAD3 - HIF-2alpha
26	46	Runx2	0	1	4	up-down	SMAD3 - HIF-2alpha
26	47	Runx2	0	0	2	up-up	SMAD3 - GREM1
26	48	Runx2	0	0	2	up-up	SMAD3 - FRZB
26	48	Runx2	0	0	4	up-down	SMAD3 - FRZB
26	49	Runx2	0	0	2	up-up	SMAD3 - DKK1
26	49	Runx2	0	0	4	up-down	SMAD3 - DKK1
26	51	Runx2	0	1	4	up-down	SMAD3 - Cytokines
26	52	Runx2	0	1	4	up-down	SMAD3 - ALK1
26	54	Runx2	0	0.998448	4	up-down	SMAD3 - Rinflam
26	55	Runx2	0	0.763424	4	up-down	SMAD3 - TAK1
26	56	Runx2	0	0.763424	4	up-down	SMAD3 - JNK
26	57	Runx2	0	0	2	up-up	SMAD3 - Proteoglycans
26	57	Runx2	0	0	4	up-down	SMAD3 - Proteoglycans
26	58	Runx2	0	0.236576	2	up-up	SMAD3 - IKBA
26	59	Runx2	0	0.00155177	2	up-up	SMAD3 - SOCS
26	60	Runx2	0	0	2	up-up	SMAD3 - FOXO1
52	53	Runx2	1	0	3	down-up	ALK1 - ALK5

## Sheet: 89-80%
Node 1	Node 2	init_attractor	initvalue_1	initvalue_2	Perturb code	perturbation	Names			Perturbation code table (Node1- Node2)
1	53	Runx2	1	0	3	down-up	WNT - ALK5			1	2	3	4
2	53	Runx2	0.7	0	3	down-up	DSH - ALK5			down-down	up-up	down-up	up-down
3	44	Runx2	0.00229291	1	4	up-down	IGFI - EF-1
4	10	Runx2	1	0	2	up-up	R-Smad - SOX9
4	53	Runx2	1	0	3	down-up	R-Smad - ALK5
5	10	Runx2	1	0	2	up-up	IHH - SOX9
5	12	Runx2	1	0	3	down-up	IHH - PPR
5	33	Runx2	1	1	4	up-down	IHH - BMP
5	53	Runx2	1	0	3	down-up	IHH - ALK5
6	14	Runx2	0.666667	0.00229291	3	down-up	Gli2 - PKA
8	10	Runx2	1	0	2	up-up	Lef/Tcf - SOX9
10	19	Runx2	0	0.75	2	up-up	SOX9 - Smadcomplex
10	52	Runx2	0	1	2	up-up	SOX9 - ALK1
11	15	Runx2	0	1	4	up-down	PTHrP - MEF2C
11	26	Runx2	0	0	2	up-up	PTHrP - SMAD3
11	27	Runx2	0	0.625	4	up-down	PTHrP - FGFR1
11	31	Runx2	0	0.214637	2	up-up	PTHrP - CCND1
11	34	Runx2	0	0.470048	2	up-up	PTHrP - p38
11	34	Runx2	0	0.470048	4	up-down	PTHrP - p38
11	38	Runx2	0	0.832816	4	up-down	PTHrP - AKT
11	39	Runx2	0	0.832816	4	up-down	PTHrP - PI3K
11	41	Runx2	0	0.875	4	up-down	PTHrP - RAS
11	54	Runx2	0	0.998448	4	up-down	PTHrP - Rinflam
11	55	Runx2	0	0.763424	4	up-down	PTHrP - TAK1
11	58	Runx2	0	0.236576	2	up-up	PTHrP - IKBA
11	59	Runx2	0	0.00155177	2	up-up	PTHrP - SOCS
11	60	Runx2	0	0	2	up-up	PTHrP - FOXO1
12	28	Runx2	0	0.312686	4	up-down	PPR - ATF2
12	51	Runx2	0	1	4	up-down	PPR - Cytokines
14	18	Runx2	0.00229291	0.526032	2	up-up	PKA - STAT1
14	28	Runx2	0.00229291	0.312686	4	up-down	PKA - ATF2
14	51	Runx2	0.00229291	1	4	up-down	PKA - Cytokines
16	26	Runx2	1	0	3	down-up	FGF - SMAD3
19	53	Runx2	0.75	0	3	down-up	Smadcomplex - ALK5
21	26	Runx2	0.00229291	0	2	up-up	Nkx3.2 - SMAD3
22	53	Runx2	1	0	3	down-up	ERK1/2 - ALK5
26	53	Runx2	0	0	2	up-up	SMAD3 - ALK5
29	53	Runx2	1	0	3	down-up	NFKB - ALK5
36	53	Runx2	0	0	2	up-up	DC - ALK5
39	53	Runx2	0.832816	0	3	down-up	PI3K - ALK5
41	53	Runx2	0.875	0	3	down-up	RAS - ALK5
50	53	Runx2	1	0	3	down-up	Frizzled-LRP5/6 - ALK5
53	60	Runx2	0	0	2	up-up	ALK5 - FOXO1

## Sheet: 79-70%
Node 1	Node 2	init_attractor	initvalue_1	initvalue_2	Perturb code	perturbation	Names			Perturbation code table (Node1- Node2)
1	11	Runx2	1	0	3	down-up	WNT - PTHrP			1	2	3	4
2	3	Runx2	0.7	0.00229291	3	down-up	DSH - IGFI			down-down	up-up	down-up	up-down
2	11	Runx2	0.7	0	3	down-up	DSH - PTHrP
3	4	Runx2	0.00229291	1	4	up-down	IGFI - R-Smad
3	9	Runx2	0.00229291	1	4	up-down	IGFI - Runx2
3	19	Runx2	0.00229291	0.75	4	up-down	IGFI - Smadcomplex
3	26	Runx2	0.00229291	0	2	up-up	IGFI - SMAD3
3	29	Runx2	0.00229291	1	4	up-down	IGFI - NFKB
3	30	Runx2	0.00229291	0	2	up-up	IGFI - HDAC4
3	33	Runx2	0.00229291	1	4	up-down	IGFI - BMP
3	36	Runx2	0.00229291	0	2	up-up	IGFI - DC
3	43	Runx2	0.00229291	0	2	up-up	IGFI - MSX2
3	48	Runx2	0.00229291	0	2	up-up	IGFI - FRZB
3	52	Runx2	0.00229291	1	4	up-down	IGFI - ALK1
5	47	Runx2	1	0	2	up-up	IHH - GREM1
6	12	Runx2	0.666667	0	3	down-up	Gli2 - PPR
7	11	Runx2	1	0	3	down-up	B-CAT - PTHrP
7	53	Runx2	1	0	3	down-up	B-CAT - ALK5
8	53	Runx2	1	0	3	down-up	Lef/Tcf - ALK5
9	53	Runx2	1	0	3	down-up	Runx2 - ALK5
10	58	Runx2	0	0.236576	2	up-up	SOX9 - IKBA
11	22	Runx2	0	1	4	up-down	PTHrP - ERK1/2
11	29	Runx2	0	1	4	up-down	PTHrP - NFKB
11	30	Runx2	0	0	2	up-up	PTHrP - HDAC4
11	36	Runx2	0	0	2	up-up	PTHrP - DC
11	37	Runx2	0	0	2	up-up	PTHrP - PP2A
11	43	Runx2	0	0	2	up-up	PTHrP - MSX2
11	48	Runx2	0	0	2	up-up	PTHrP - FRZB
11	49	Runx2	0	0	2	up-up	PTHrP - DKK1
11	50	Runx2	0	1	4	up-down	PTHrP - Frizzled-LRP5/6
12	16	Runx2	0	1	4	up-down	PPR - FGF
12	53	Runx2	0	0	2	up-up	PPR - ALK5
14	16	Runx2	0.00229291	1	4	up-down	PKA - FGF
14	53	Runx2	0.00229291	0	2	up-up	PKA - ALK5
15	53	Runx2	1	0	3	down-up	MEF2C - ALK5
26	53	Runx2	0	0	4	up-down	SMAD3 - ALK5	==> Not of interest since upregulation of SMAD3 alone is predicted to promote transition with 100% rate, therefore upregulation of SMAD3 together with inhibition of ALK5 decreases this rate toward the range 79-70%
30	53	Runx2	0	0	2	up-up	HDAC4 - ALK5
32	53	Runx2	1	0	3	down-up	DLX5 - ALK5
33	53	Runx2	1	0	3	down-up	BMP - ALK5
37	53	Runx2	0	0	2	up-up	PP2A - ALK5
38	53	Runx2	0.832816	0	3	down-up	AKT - ALK5
43	53	Runx2	0	0	2	up-up	MSX2 - ALK5
44	53	Runx2	1	0	3	down-up	EF-1 - ALK5
47	53	Runx2	0	0	2	up-up	GREM1 - ALK5
48	53	Runx2	0	0	2	up-up	FRZB - ALK5
49	53	Runx2	0	0	2	up-up	DKK1 - ALK5
53	54	Runx2	0	0.998448	4	up-down	ALK5 - Rinflam
53	58	Runx2	0	0.236576	2	up-up	ALK5 - IKBA
53	59	Runx2	0	0.00155177	2	up-up	ALK5 - SOCS

## Sheet: TF
Transcription factors
B-CAT
Lef/Tcf
R-smad
Smadcomplex
MEF2C
DLX5
MSX2
STAT1
NFKB
GLI2
SMAD3
ATF2
RUNX2
ATF4
ETS1
EF-1
SOX9
NKX3.2
CCND1
FOXO1
JNK
